# Supplementary material for: Circulating exosomes may identify biomarkers for cows at risk for metabolic dysfunction
Source: Sci Rep. 2019 Sep 25;9:13879. doi: 10.1038/s41598-019-50244-7 (PMC6761115; doi:10.1038/s41598-019-50244-7)
Supplement: Supplementary file 2 — Supplementary Dataset 1 [file 41598_2019_50244_MOESM2_ESM.xlsx]

## Sheet: Title page
Manuscript Title: Circulating exosomes may identify biomarkers for cows at risk for metabolic dysfunction
Authors: Fatema B. Almughlliq, Yong Q. Koh, Hassendrini N. Peiris, Kanchan Vaswani, Olivia Holland, Susanne Meier, John R. Roche, Chris R. Burke, Mallory A. Crookenden, Buddhika J. Arachchige, Sarah Reed and Murray D. Mitchell.

## Sheet: Shared proteins
Manuscript Title: Circulating exosomes may identify biomarkers for cows at risk for metabolic dysfunction
Authors: Fatema B. Almughlliq, Yong Q. Koh, Hassendrini N. Peiris, Kanchan Vaswani, Olivia Holland, Susanne Meier, John R. Roche, Chris R. Burke, Mallory A. Crookenden, Buddhika J. Arachchige, Sarah Reed and Murray D. Mitchell
Supplementary table 1 . Common proteins identified in circulating exosomes isolated from plasma of dairy cows at low-risk (n = 20) and high-risk (n = 20) for metabolic diseases during transition period.
Accession	Gene	Protein names
F1MJ31	AK9	Adenylate kinase 9
Q3Y5Z3	ADIPOQ ACRP30 APM1	Adiponectin (30 kDa adipocyte complement-related protein)
B0JYQ0	ALB	ALB protein
Q5GN72	agp AGP ORM1	Alpha-1-acid glycoprotein
P34955	SERPINA1 PI	Alpha-1-antiproteinase (Alpha-1-antitrypsin) (Alpha-1-proteinase inhibitor) (Serpin A1)
Q2KJF1	A1BG	Alpha-1B-glycoprotein (Alpha-1-B glycoprotein)
P28800	SERPINF2 PLI	Alpha-2-antiplasmin (Alpha-2-AP) (Alpha-2-plasmin inhibitor) (Alpha-2-PI) (Serpin F2)
B0JYN6	AHSG	Alpha-2-HS-glycoprotein
Q7SIH1	A2M	Alpha-2-macroglobulin (Alpha-2-M)
K4JR88	A2M	Alpha-2-macroglobulin variant 22
K4JB97	A2M	Alpha-2-macroglobulin variant 4
Q3SZH5	AGT	Angiotensinogen (Angiotensinogen (Serpin peptidase inhibitor, clade A, member 8))
F1MSZ6	SERPINC1	Antithrombin-III
F1MRJ5	AMER3	APC membrane recruitment protein 3
V6F9A2	APOA1 BOS_14342	Apolipoprotein A-I preproprotein
P81644	APOA2	Apolipoprotein A-II (Apo-AII) (ApoA-II)
F1N3Q7	APOA4 BOS_14370	Apolipoprotein A-IV
V6F9A3	ApoC3 BOS_14347	Apolipoprotein C-III
P17690	APOH	Beta-2-glycoprotein 1 (Apolipoprotein H)
F1N0Q8	BDKRB1	Bradykinin receptor B1
Q1RMH5	C1QC	C1QC protein (Complement C1q C chain)
Q28065	C4BPA	C4b-binding protein alpha chain (C4bp)
A6QNW7	CD5L	CD5L protein
F1N076	CP	Ceruloplasmin
G3N0B2	CBY3	Chibby family member 3
P17697	CLU	Clusterin (Glycoprotein III) (GpIII) [Cleaved into: Clusterin beta chain; Clusterin alpha chain]
A0JN39	COPB1	Coatomer subunit beta (Beta-coat protein) (Beta-COP)
Q5E9E3	C1QA	Complement C1q subcomponent subunit A
Q2KIV9	C1QB	Complement C1q subcomponent subunit B
A5D9E9	C1R	Complement C1r subcomponent precursor (Complement component 1, r subcomponent)
Q2UVX4	C3	Complement C3 [Cleaved into: Complement C3 beta chain; Complement C3 alpha chain; C3a anaphylatoxin; C3-beta-c (C3bc); Acylation stimulating protein (ASP) (C3adesArg); Complement C3b alpha' chain; Complement C3c alpha' chain fragment 1; Complement C3dg fragment; Complement C3g fragment; Complement C3d fragment; Complement C3f fragment; Complement C3c alpha' chain fragment 2]
P01030	C4	Complement C4 [Cleaved into: Complement C4 alpha chain; C4a anaphylatoxin; Complement C4 gamma chain] (Fragments)
A0A0F6QMJ3	C5	Complement component 5
Q2KIH5	C8A	Complement component 8, alpha polypeptide
Q2KIK9	C8B	Complement component 8, beta polypeptide
F1MM86	C6	Complement component C6
F1N045	C7	Complement component C7
Q3MHN2	C9	Complement component C9
P81187	CFB BF	Complement factor B (EC 3.4.21.47) (C3 or C5 convertase) (EC-VMFB) [Cleaved into: Complement factor B Ba fragment; Complement factor B Bb fragment]
Q28085	CFH HF1	Complement factor H (H factor 1)
Q32PI4	CFI	Complement factor I
Q17QC8	CFP	Complement factor properdin
P23805	CGN1	Conglutinin
A6QP30	CPN2	CPN2 protein (Carboxypeptidase N subunit 2)
F1MZD5	DHRS4	Dehydrogenase or reductase SDR family member 4
Q2KJH7	ALDH18A1	Delta-1-pyrroline-5-carboxylate synthase [Includes: Glutamate 5-kinase (GK) (EC 2.7.2.11) (Gamma-glutamyl kinase); Gamma-glutamyl phosphate reductase (GPR) (EC 1.2.1.41) (Glutamate-5-semialdehyde dehydrogenase) (Glutamyl-gamma-semialdehyde dehydrogenase)]
F1N3H6	DPY19L1	Dpy-19 like C-mannosyltransferase 1
A5PJT7	ECM1	ECM1 protein (Extracellular matrix protein 1)
B8Y9S9	FN1	Embryo-specific fibronectin 1 transcript variant (Fibronectin)
F1MVW4	XPO4	Exportin 4
E1BMJ0	SERPING1	Factor XIIa inhibitor precursor
Q58D62	FETUB	Fetuin-B
Q3SZZ9	FGG	FGG protein (Fibrinogen gamma-B chain)
A5PJE3	FGA	Fibrinogen alpha chain
F1MAV0	FGB	Fibrinogen beta chain
P02676	FGB	Fibrinogen beta chain
A7E3W2	LGALS3BP	Galectin-3-binding protein (Lectin galactoside-binding soluble 3-binding protein)
F1N1I6	GSN	Gelsolin
D4QBB4	HBB GLNA1	Globin A1 (Hemoglobin beta)
A0A1K0FUD3	GLNC1	Globin C1
G3X6K8	HP	Haptoglobin
Q3SZV7	HPX	Hemopexin
Q9BGU1	BTHRG	Histidine-rich glycoprotein
B0JYP6	IGK	IGK protein
Q3T101	IGL@	IGL@ protein
Q3SYR8	JCHAIN IGJ	Immunoglobulin J chain (Joining chain of multimeric IgA and IgM)
Q1RMN8	IGL@	Immunoglobulin light chain, lambda gene cluster
E1BAU3	IGSF10	Immunoglobulin superfamily member 10 precursor
Q5EA67	ITIH4	Inter-alpha (Globulin) inhibitor H4 (Plasma Kallikrein-sensitive glycoprotein)
F1MMP5	ITIH1	Inter-alpha-trypsin inhibitor heavy chain H1
F1MNW4	ITIH2	Inter-alpha-trypsin inhibitor heavy chain H2
Q3T052	ITIH4	Inter-alpha-trypsin inhibitor heavy chain H4 (ITI heavy chain H4) (ITI-HC4) (Inter-alpha-inhibitor heavy chain 4)
G3N0V2	KRT1	Keratin 1
F1MNV5	KNG1	Kininogen-1
P01045	KNG2	Kininogen-2 (Kininogen II) (Thiol proteinase inhibitor) [Cleaved into: Kininogen-2 heavy chain; Bradykinin (Kallidin I); Lysyl-bradykinin (Kallidin II); Kininogen-2 light chain]
A4FV94	KRT6A	KRT6A protein
Q2KIF2	LRG1	Leucine-rich alpha-2-glycoprotein 1
A6QPD4	LOC790886	LOC790886 protein
G3MY87	MGAM	Maltase-glucoamylase
O02659	MBL	Mannose-binding protein C (MBP-C) (Mannan-binding protein)
Q17QH2	MAP2K2	MAP2K2 protein
E1B899	MIOS	Meiosis regulator for oocyte development
E1BEL3	MYBL1	MYB proto-oncogene like 1
E1BHG0	LOC782296	Olfactory receptor
Q68RU0	ApoN	Ovarian and testicular apolipoprotein N
A5PKL1	OXR1	Oxidation resistance protein 1
Q2KIW1	PON1	Paraoxonase 1
C4T8B4	CRP	Pentaxin (Pentraxin)
Q95121	SERPINF1 PEDF	Pigment epithelium-derived factor
E1B726	PLG	Plasminogen
P06868	PLG	Plasminogen
P81265	PIGR	Polymeric immunoglobulin receptor (PIgR)
Q29437		Primary amine oxidase, liver isozyme
F1MMK9	AMBP	Protein AMBP
Q2KIT0		Protein HP-20 homolog
Q2KIX7		Protein HP-25 homolog 1
Q2KIU3		Protein HP-25 homolog 2
G7H7V7	TOPAZ1	Protein TOPAZ1 (Testis- and ovary-specific PAZ domain-containing protein 1)
P00735	F2	Prothrombin (EC 3.4.21.5) (Coagulation factor II) [Cleaved into: Activation peptide fragment 1; Activation peptide fragment 2; Thrombin light chain; Thrombin heavy chain]
E1BDK9	RETSAT	Retinol saturase
G3X6N3	TF	Serotransferrin
Q29443	TF	Serotransferrin (Transferrin) (Beta-1 metal-binding globulin)
Q9TTE1	SERPINA3-1 SERPINA3A	Serpin A3-1 (Endopin-1A) (Muscle endopin-1A)
A5PJ69	SERPINA10	SERPINA10 protein (Serpin family A member 10)
A6QPP2	SERPIND1	SERPIND1 protein (Serpin family D member 1)
A0A140T897	ALB	Serum albumin
Q3T004	APCS	Serum amyloid P-component (SAP)
Q6T182	SHBG	Sex hormone-binding globulin (Fragment)
F1N5D7	SLC9C2	Solute carrier family 9 member C2 (putative)
Q2KHV6	SNX8	Sorting nexin-8
Q58DG7	TAF6	TATA-box binding protein associated factor 6 (TBP-associated factor 6 isoform alpha)
Q32L78	TRAPPC6B	Trafficking protein particle complex subunit 6B
A5D7Q2		Uncharacterized protein
A6QM09		Uncharacterized protein
G5E5H2		Uncharacterized protein
F1MH40		Uncharacterized protein
A0A0A0MPA0	LOC784932	Uncharacterized protein
G5E604		Uncharacterized protein
G5E5V1		Uncharacterized protein
E1BH06	LOC617696	Uncharacterized protein
G3MZH0		Uncharacterized protein
G5E513		Uncharacterized protein
F1MZ96		Uncharacterized protein
F1MRZ1		Uncharacterized protein
F1MLW8		Uncharacterized protein
G3MXG6		Uncharacterized protein
G3N0V0		Uncharacterized protein
G3N1R1		Uncharacterized protein
F1MI18		Uncharacterized protein
G3N0S9	LOC515150	Uncharacterized protein
G5E5T5		Uncharacterized protein
F1MLW7	LOC100297192	Uncharacterized protein
E1B805	LOC528040	Uncharacterized protein
F1MVK1		Uncharacterized protein
E1BNF9	SLAMF9	Uncharacterized protein
G3MZE0		Uncharacterized protein
Q3MHN5	GC	Vitamin D-binding protein
P07224	PROS1 PROS	Vitamin K-dependent protein S
Q3ZBS7	VTN	Vitronectin

## Sheet: Low-risk
Manuscript Title: Circulating exosomes may identify biomarkers for cows at risk for metabolic dysfunction
Authors: Fatema B. Almughlliq, Yong Q. Koh, Hassendrini N. Peiris, Kanchan Vaswani, Olivia Holland, Susanne Meier, John R. Roche, Chris R. Burke, Mallory A. Crookenden, Buddhika J. Arachchige, Sarah Reed and Murray D. Mitchell
Supplementary table 2. Unique proteins identified in circulating exosomes isolated from plasma of dairy cows at low-risk (n = 20) for metabolic diseases during transition period. Proteins were placed into different gene ontology categories based on the PANTHER Bos taurus database (http://www.pantherdb.org/geneListAnalysis.do).
Accession	Protein	Gene	Protein class	Molecular function	Biological process	Cellular component
F6Q7P1	Activating transcription factor 7 interacting protein	ATF7IP
R9QSM8	Alpha-2-macroglobulin	A2M
A7YWR0	Apolipoprotein E	APOE
Q2KJ83	Carboxypeptidase N catalytic chain	CPN1	Metalloprotease	Metallopeptidase activity	Cellular process	Extracellular space
				Serine-type peptidase activity	Nitrogen compound metabolic process
					Protein metabolic process
E1BNE7	Caveolae associated protein 1	CAVIN1	Transcription factor			Cytoplasm
E1BJH3	Centriolin	CNTRL
G3X7A5	Complement C3	C3	Complement component	Cytokine activity	Cellular process
			Cytokine	Serine-type endopeptidase inhibitor activity	Proteolysis
			Serine protease inhibitor		Response to stimulus
F1MWG3	CWC22 spliceosome associated protein homolog	CWC22	Nuclease	RNA binding	RNA splicing, by transesterification reactions	Intracellular
					Cellular process	Nucleus
					mRNA splicing, by spliceosome	Protein complex
					Nitrogen compound metabolic process	Ribonucleoprotein complex
F1MIB2	Cyclin G associated kinase	GAK	Chaperone	Protein binding	Cellular component organization	Cytoplasm
			Non-receptor serine or threonine protein kinase		Cellular process	Organelle
					Receptor-mediated endocytosis
Q03763	Desmoglein-1	DSG1	Cadherin	Calcium ion binding	Cellular process	Plasma membrane
			Cell junction protein
Q32T06	Endopin 2C
E1B9N6	Envoplakin	EVPL
Q3ZCJ6	Epoxide hydrolase (EC 3.3.2.9)	EPHX1	Serine protease
E1BBQ1	Family with sequence similarity 186 member B	FAM186B
D4QBB3	Hemoglobin beta	HBB
Q05B55	IGK protein	IGK	Intermediate filament binding protein	Intermediate filament binding	Cellular process	Intracellular
				Structural constituent of cytoskeleton
A4IFI0	IGLL1 protein	IGLL1
G3X690	Kinesin family member 16B	KIF16B	Microtubule binding motor protein	Microtubule binding	Catabolic process	Intracellular
				Microtubule motor activity	Cellular component movement	Microtubule
					Nitrogen compound metabolic process
					Nucleobase-containing compound metabolic process
					Phosphate-containing compound metabolic process
E1BNN5	Kinesin family member 27	KIF27	Microtubule binding motor protein	Microtubule binding	Catabolic process	Intracellular
				Microtubule motor activity	Cellular component movement	Microtubule
					Nitrogen compound metabolic process
					Nucleobase-containing compound metabolic process
					Phosphate-containing compound metabolic process
E1BFF4	Kinesin-like protein	KIF19	Microtubule binding motor protein	Microtubule binding	Catabolic process	Intracellular
				Microtubule motor activity	Cellular component movement	Microtubule
					Nitrogen compound metabolic process
					Nucleobase-containing compound metabolic process
					Phosphate-containing compound metabolic process
A5D7M6	KRT5 protein (Keratin, type II cytoskeletal 5)	KRT5
F1MKS7	Kynurenineor alpha-aminoadipate aminotransferase, mitochondrial	AADAT	Transaminase	Transaminase activity	Cellular amino acid metabolic process
					Porphyrin-containing compound metabolic process
F1N4I1	Mediator of RNA polymerase II transcription subunit 13	MED13L		RNA polymerase II transcription factor binding transcription factor activity	RNA polymerase II transcription factor binding transcription factor activity	Biosynthetic process
				Transcription cofactor activity	Transcription cofactor activity	Cellular process
						Nitrogen compound metabolic process
A6QQE6	MSH3 protein (Fragment)	MSH3
F1MMQ6	Myosin VB	MYO5B	Actin binding motor protein	Enzyme regulator activity	Cellular component morphogenesis	Enzyme regulator activity
			Cell junction protein	Motor activity	Cellular component movement	Motor activity
			G-protein modulator	Protein binding	Cytokinesis	Protein binding
				Structural constituent of cytoskeleton	Intracellular protein transport	Structural constituent of cytoskeleton
					Intracellular signal transduction
					Mesoderm development
					Mitosis
					Muscle contraction
					Sensory perception of sound
					Sensory perception
					Vesicle-mediated transport
Q2HJF3	Origin recognition complex subunit 6	ORC6 ORC6L	Replication origin binding protein	DNA replication origin binding	DNA replication	Intracellular
					Biosynthetic process	Nuclear chromosome
					Cellular process	Nucleus
					Nitrogen compound metabolic process	Protein complex
F1N5F0	Ovochymase 1	OVCH1	Serine protease	Serine-type peptidase activity	Proteolysis
F1MLJ5	Oxysterol-binding protein	OSBPL3
F1N7Z5	Protein TBATA	TBATA
Q864U4	Putative hyaluronan receptor for endocytosis	hare
E1BEK4	RAD54 like 2	RAD54L2
E1BFW7	Regulatory factor X7	RFX7	Nuclease	Sequence-specific DNA binding transcription factor activity	Biosynthetic process	Intracellular
			Transcription cofactor		Cellular process	Nucleus
			Winged helix or forkhead transcription factor		Nitrogen compound metabolic process
					Regulation of transcription from RNA polymerase II promoter
G1K122	Retinol-binding protein	RBP4	Transfer or carrier protein		Vitamin transport
P35541	Serum amyloid A protein	SAA1 SAA	Apolipoprotein		Cellular component movement	Extracellular space
			Defense or immunity protein		Localization
			Transporter		Locomotion
					Response to external stimulus
A6QR68	SLC31A1 protein (Solute carrier family 31 member 1)	SLC31A1
F1MJY3	Tet methylcytosine dioxygenase 3	TET3		Binding	DNA metabolic process	Intracellular
				Oxidoreductase activity	Biosynthetic process	Nucleus
					Catabolic process
					Cellular process
					Nitrogen compound metabolic process
					Regulation of gene expression, epigenetic
					Regulation of transcription from RNA polymerase II promoter
F1N331	Tet methylcytosine dioxygenase 3	HMMR
Q8SQ55	Toll-like receptor 4	TLR4
G3MX35	TSPY like 6	TSPYL6	Chaperone	Phosphatase inhibitor activity	DNA replication
			Phosphatase inhibitor	Protein binding	Apoptotic process
					Cell cycle
					Chromatin organization
					Protein metabolic process
F1MD73	Uncharacterized protein		Oxidase			Plasma membrane
			Receptor
			Serine protease
E1BI82	Uncharacterized protein	LOC525947	Receptor	Binding	Cytoplasm
			Serine protease		Endoplasmic reticulum
			Transfer or carrier protein		Nuclear outer membrane-endoplasmic reticulum membrane network
					Protein complex
G3MWT1	Uncharacterized protein
F1MPJ3	Ventricular zone expressed PH domain containing 1	VEPH1
F1MJN7	Zinc finger protein 318	ZNF318
B7FEK7	43kDa collectin	CL43

## Sheet: High-risk
Manuscript Title: Circulating exosomes may identify biomarkers for cows at risk for metabolic dysfunction
Authors: Fatema B. Almughlliq, Yong Q. Koh, Hassendrini N. Peiris, Kanchan Vaswani, Olivia Holland, Susanne Meier, John R. Roche, Chris R. Burke, Mallory A. Crookenden, Buddhika J. Arachchige, Sarah Reed and Murray D. Mitchell
Supplementary table 3. Unique proteins identified in circulating exosomes isolated from plasma of dairy cows at high-risk (n = 20) for metabolic diseases during transition period. Proteins were placed into different gene ontology categories based on the PANTHER Bos taurus database (http://www.pantherdb.org/geneListAnalysis.do).
Accession	Protein names	Gene	Protein class	Molecular function	Biological process	Cellular component
P63258	Actin, cytoplasmic 2	ACTG1	Cell cycle Endocytosis Exocytosis Intracellular protein transport	Structural constituent of cytoskeleton		Intracellular
P63258	Actin, cytoplasmic 2 (Gamma-actin)	ACTG1 ACTG	Actin and actin related protein	Structural constituent of cytoskeleton	Cell cycle Endocytosis Exocytosis Intracellular protein transport	Intracellular
Q3MHH8	Alpha-amylase (EC 3.2.1.1)	AMY2A
E1BM61	Aminopeptidase (EC 3.4.11.-)	LVRN	Metalloprotease
G5E660	Ankyrin repeat domain 16	ANKRD16
F1MXX2	Argonaute 1, RISC catalytic component	AGO1
G8CY19	Beta-defensin (Fragment)
E1B8X8	BRCA2, DNA repair associated	BRCA2	Damaged DNA-binding protein	Single-stranded DNA binding	Biosynthetic process Cellular process Nitrogen compound metabolic process Regulation of nucleobase-containing compound metabolic process Transcription, DNA-dependent	Intracellular Nucleus
A8YXZ2	C8G protein (Complement C8 gamma chain)	C8G
Q27972	Chondroadherin (38 kDa bone protein)	CHAD			Extracellular matrix protein Receptor
G3X720	Chromosome 19 open reading frame 81	C18H19orf81 C19orf81
F1N7G5	Cilia and flagella associated protein 53	CFAP53
G3MXG3	Coiled-coil domain containing 88A	CCDC88A
F1MJ12	Complement C1s subcomponent	C1S	Serine-type peptidase activity		Extracellular space
A7MAZ6	FAM117A protein	FAM117A				Cytoplasm
F1MYN5	Fibulin-1	FBLN1	Annexin Calmodulin Cell adhesion molecule Extracellular matrix glycoprotein Extracellular matrix structural protein Signaling molecule	Calcium ion binding Calcium-dependent phospholipid binding Calmodulin binding Extracellular matrix structural constituent Receptor binding	Developmental process Signal transduction	Extracellular matrix Extracellular region
E1BI41	GIT ArfGAP 2	GIT2
E1BAX1	Golgi-associated PDZ and coiled-coil motif-containing protein	GOPC
A5PK20	HIST1H1E protein	HIST1H1E	Histone	DNA binding	Cellular process Chromatin organization Nucleobase-containing compound metabolic process
P07995	Inhibin beta A chain (Activin beta-A chain)	INHBA	Growth factor	Transforming growth factor beta receptor binding	Mapk cascade Apoptotic process Cell differentiation Protein phosphorylation Regulation of phosphate metabolic process Response to stimulus Transmembrane receptor protein serine or threonine kinase signaling pathway	Extracellular space
E1BB73	Inositol polyphosphate-5-phosphatase B	INPP5B	Phosphatase		Cytokine-mediated signaling pathway Intracellular protein transport Intracellular signal transduction Monosaccharide metabolic process Phospholipid metabolic process Receptor-mediated endocytosis Sensory perception Transmembrane receptor protein tyrosine kinase signaling pathway Visual perception
A6QNZ7	Keratin 10	KRT10				Cytoplasm
Q29S21	Keratin, type II cytoskeletal 7 (Cytokeratin-7)	KRT7
A6H7D3	KRT18 protein (Fragment)	KRT18
G3N1T7	Ligand dependent nuclear receptor interacting factor 1	LRIF1
G3MXA1	Mab-21 like 2	MAB21L2
F1MX80	Methyltransferase like 3	METTL3	RNA methyltransferase	RNA methyltransferase activity	RNA metabolic process Cellular process Nitrogen compound metabolic process	Intracellular Nucleoplasm Protein complex
F1N6H4	Microtubule-actin cross-linking factor 1	MACF1	Intermediate filament binding protein	Intermediate filament binding Structural constituent of cytoskeleton	Cellular process	Intracellular
F1MWN3	Nidogen 1	NID1
G3MZP9	PAX-interacting protein 1	PAXIP1
Q0P5B1	Peroxisomal membrane protein PEX13 (Peroxin-13)	PEX13			Cellular process Organelle organization Peroxisomal transport Protein complex assembly Protein localization Protein targeting	Cytoplasm Membrane Peroxisome
F1N4W0	Phosphatidylinositol glycan anchor biosynthesis class T	PIGT	Intermediate filament binding protein	Intermediate filament binding Structural constituent of cytoskeleton	Cellular process	Intracellular
G3N336	Pleckstrin homology like domain family B member 1	PHLDB1
A0A0A0MP92	Serpin A3-7	SERPINA3-7	Serine protease inhibitor			Extracellular space
Q32L76	Serum amyloid A-4 protein	SAA4	Apolipoprotein Defense or immunity protein Transporter		Cellular component movement Localization Locomotion Response to external stimulus	Extracellular space
F1N2X8	ST18, C2H2C-type zinc finger	ST18	Zinc finger transcription factor	Sequence-specific dna binding transcription factor activity	Regulation of transcription from RNA polymerase ii promoter
A5PKH0	TOR1AIP2 protein (Torsin 1A interacting protein 2)	TOR1AIP2
Q0VBY4	Tumor protein D52-like 1	TPD52L1
F1MFH4	Uncharacterized protein		Glutamate-rich protein 3
G3X6J9	Uncharacterized protein
H7BWW4	Uncharacterized protein
E1BCE0	Uncharacterized protein	DNAJC8
A6H7J7	Uncharacterized protein
F1MUP9	Vesicle amine transport 1	VAT1
G1K1X9	Vitamin K-dependent protein Z	PROZ	Serine protease	Biological regulation Blood coagulation Esponse to stress Single-multicellular organism process	Extracellular space
F1MWK5	Zinc finger RNA binding protein 2	ZFR2	mRNA processing factor	mRNA binding	Anterior or posterior axis specification Apoptotic process mRNA processing Neurological system process Nucleobase-containing compound transport Response to interferon-gamma Spermatogenesis
E1BCX3	Zinc finger SWIM domain-containing protein 8	ZSWIM8
